# Supplementary material for: AttnTAP: A Dual-input Framework Incorporating the Attention Mechanism for Accurately Predicting TCR-peptide Binding
Source: Front Genet. 2022 Aug 22;13:942491. doi: 10.3389/fgene.2022.942491 (PMC9441555; doi:10.3389/fgene.2022.942491)
Supplement: Supplementary file 1 [file Table1.xlsx]

## Sheet: Supplementary Table 1
Supplementary Table 1. The peptides in the McPAS and VDJdb datasets
Peptide	Species	TCR Count	Abundance
McPAS-TCR
HPKVSSEVHI	HIV-1 1	51	0.005314
YSEHPTFTSQY	CMV	51	0.005314
RPRGEVRFL	HSV-2	56	0.005835
ATDALMTGY	HCV	57	0.005939
PQPELPYPQPQ	Celiac disease	68	0.007086
NLNCCSVPV	Neoantigen	70	0.007294
FPRPWLHGL	HIV-1	86	0.008961
KRWIILGLNK	HIV-1	96	0.010003
KAFSPEVIPMF	HIV-1	115	0.011983
RAKFKQLL	EBV	145	0.015109
RPHERNGFTVL	CMV	184	0.019173
SFHSLHLLF	HTLV-1	193	0.02011
ELAGIGILTV	Melanoma	222	0.023132
FRCPRRFCF	CMV	257	0.026779
VTEHDTLLY	CMV	273	0.028446
EAAGIGILTV	Melanoma	274	0.028551
TPRVTGGGAM	CMV	275	0.028655
LLWNGPMAV	YFV	292	0.030426
WEDLFCDESLSSPEPPSSSE	MCC	336	0.035011
RFYKTLRAEQASQ	HIV-1	370	0.038554
CRVLCCYVL	CMV	413	0.043034
NLVPMVATV	CMV	858	0.089403
GLCTLVAML	EBV	1034	0.107742
GILGFVFTL	InfluenzaA	1719	0.179118
LPRRSGAAGA	InfluenzaA	2102	0.219027
VDJdb
RPPIFIRRL	EBV	50	0.001311
EPLPQGQLTAY	EBV	54	0.001416
HPKVSSEVHI	HIV-1	54	0.001416
ISPRTLNAW	HIV-1	54	0.001416
GTSGSPIIDK	DENV2	60	0.001573
FLRGRAYGL	EBV	61	0.0016
FLYNLLTRV	HomoSapiens	61	0.0016
QVPLRPMTYK	HIV-1	63	0.001652
KLVALGINAV	HCV	65	0.001705
SGPLKAEIAQRLED	InfluenzaA	65	0.001705
SLYNTVATL	HIV-1	67	0.001757
MLNIPSINV	CMV	70	0.001836
GPGHKARVL	HIV-1	75	0.001967
KRWIIMGLNK	HIV-1	77	0.002019
RPRGEVRFL	HSV-2	77	0.002019
TPGPGVRYPL	HIV-1	79	0.002072
AMFWSVPTV	HomoSapiens	81	0.002124
FPRPWLHGL	HIV-1	86	0.002255
YVLDHLIVV	EBV	93	0.002439
YSEHPTFTSQY	CMV	95	0.002491
IPSINVHHY	CMV	99	0.002596
DPFRLLQNSQVFS	InfluenzaA	102	0.002675
TPQDLNTML	HIV-1	108	0.002832
GLIYNRMGAVTTEV	InfluenzaA	121	0.003173
DATYQRTRALVR	InfluenzaA	126	0.003304
QARQMVQAMRTIGTHP	InfluenzaA	130	0.003409
ARMILMTHF	HCV	132	0.003461
SFHSLHLLF	HTLV-1	134	0.003514
FLKEKGGL	HIV-1	143	0.00375
NLSALGIFST	HomoSapiens	153	0.004012
LPRRSGAAGA	InfluenzaA	157	0.004117
GTSGSPIINR	DENV3/4	167	0.004379
GTSGSPIVNR	DENV1	169	0.004432
EIYKRWII	HIV-1	172	0.00451
CINGVCWTV	HCV	198	0.005192
VTEHDTLLY	CMV	198	0.005192
ATDALMTGY	HCV	201	0.005271
KAFSPEVIPMF	HIV-1	220	0.005769
LLLGIGILV	HomoSapiens	226	0.005926
TPRVTGGGAM	CMV	261	0.006844
NEGVKAAW	CMV	298	0.007815
LLQTGIHVRVSQPSL	CMV	302	0.007919
YLQPRTFLL	SARS-CoV-2	352	0.009231
KRWIILGLNK	HIV-1	403	0.010568
PKYVKQNTLKLAT	InfluenzaA	412	0.010804
RLRAEAQVK	EBV	413	0.01083
LLWNGPMAV	YFV	445	0.011669
FRDYVDRFYKTLRAEQASQE	HIV-1	467	0.012246
IVTDFSVIK	EBV	741	0.019431
GLCTLVAML	EBV	1284	0.033671
RAKFKQLL	EBV	1465	0.038417
AVFDRKSDAK	EBV	1734	0.045471
ELAGIGILTV	Melanoma	2099	0.055043
NLVPMVATV	CMV	4689	0.122961
GILGFVFTL	InfluenzaA	4868	0.127655
KLGGALQAK	CMV	13558	0.355536
1 Abbreviations: HIV, human immunodeficiency virus; CMV, cytomegalovirus; HSV,
herpes simplex virus; HCV, Hepatitis C virus; EBV, Epstein-Barr virus; HTLV,
human T-cell lymphotropic virus; YFV, yellow fever virus; MCC, Merkel cell
carcinoma; DENV, dengue virus; SARS-CoV-2, severe acute respiratory syndrome
coronavirus 2.

## Sheet: Supplementary Table 2
Supplementary Table 2. Detailed results of model performance in the TPP-I task
ERGO-LSTM
McPAS-TCR																																						AVG	STD	95%CI
	1						2						3						4						5						6
	1	2	3	4	5		1	2	3	4	5		1	2	3	4	5		1	2	3	4	5		1	2	3	4	5		1	2	3	4	5
ACC	0.75	0.752	0.732	0.756	0.741	0.7462	0.761	0.716	0.734	0.742	0.754	0.7414	0.751	0.752	0.755	0.739	0.764	0.7522	0.723	0.749	0.751	0.742	0.763	0.7456	0.755	0.744	0.757	0.752	0.746	0.7508	0.761	0.759	0.735	0.755	0.761	0.7542		0.7484	0.0115401	0.00412956
PRE	0.734	0.746	0.706	0.734	0.728	0.7296	0.745	0.752	0.744	0.748	0.733	0.7444	0.796	0.764	0.773	0.725	0.754	0.7624	0.744	0.749	0.734	0.738	0.755	0.744	0.764	0.759	0.796	0.75	0.743	0.7624	0.787	0.744	0.712	0.739	0.757	0.7478		0.748433	0.0205243	0.00734451
REC	0.792	0.756	0.789	0.775	0.768	0.776	0.764	0.658	0.708	0.751	0.801	0.7364	0.695	0.719	0.718	0.761	0.754	0.7294	0.669	0.742	0.791	0.736	0.771	0.7418	0.746	0.708	0.713	0.75	0.715	0.7264	0.731	0.788	0.787	0.779	0.771	0.7712		0.746867	0.036479	0.0130538
AUC	0.84	0.825	0.82	0.838	0.83	0.8306	0.848	0.784	0.819	0.824	0.836	0.8222	0.831	0.834	0.829	0.826	0.846	0.8332	0.807	0.836	0.841	0.811	0.843	0.8276	0.817	0.828	0.847	0.832	0.832	0.8312	0.848	0.838	0.818	0.853	0.849	0.8412		0.831	0.0144799	0.00518156
F1	0.761	0.751	0.745	0.754	0.748	0.7518	0.754	0.702	0.725	0.75	0.765	0.7392	0.742	0.741	0.745	0.743	0.754	0.745	0.705	0.746	0.761	0.737	0.763	0.7424	0.755	0.732	0.752	0.75	0.729	0.7436	0.758	0.766	0.748	0.758	0.764	0.7588		0.7468	0.0154303	0.00552165
Time (s)	1.30848	1.38601	2.11248	1.40282	1.5136	1.54468	1.39271	1.32847	1.28642	1.27599	0.976387	1.25199	1.12178	0.892546	0.991708	0.976864	0.956253	0.987831	0.991231	1.03361	0.939562	0.970626	0.98708	0.984422	1.39346	0.9767	0.878726	0.88095	1.04716	1.0354	1.05927	0.983119	0.855873	0.877333	0.99359	0.953836		1.12636	0.265242	0.0949156
Memory (MB)	213.805	212.824	215.844	216.039	218.266	215.355	214.598	214.77	214.656	215.973	214.777	214.955	218.082	216.449	219.297	216.969	219.746	218.109	218.402	216.07	220.074	217.176	221.703	218.685	222.336	219.594	222.293	218.203	221.551	220.795	222.797	220.551	221.473	223.41	219.621	221.57		218.245	2.91846	1.04436
VDJdb
	1						2						3						4						5						6
	1	2	3	4	5		1	2	3	4	5		1	2	3	4	5		1	2	3	4	5		1	2	3	4	5		1	2	3	4	5
ACC	0.842	0.833	0.832	0.829	0.844	0.836	0.828	0.826	0.833	0.839	0.835	0.8322	0.839	0.826	0.83	0.836	0.833	0.8328	0.823	0.832	0.838	0.845	0.853	0.8382	0.825	0.83	0.846	0.839	0.836	0.8352	0.834	0.838	0.834	0.814	0.824	0.8288		0.833867	0.00783042	0.00280208
PRE	0.867	0.872	0.854	0.86	0.868	0.8642	0.857	0.85	0.865	0.858	0.864	0.8588	0.876	0.849	0.865	0.879	0.862	0.8662	0.855	0.88	0.865	0.877	0.904	0.8762	0.861	0.86	0.861	0.871	0.85	0.8606	0.874	0.858	0.862	0.837	0.851	0.8564		0.863733	0.0122581	0.00438652
REC	0.802	0.784	0.79	0.779	0.79	0.789	0.782	0.793	0.791	0.8	0.793	0.7918	0.79	0.784	0.78	0.781	0.789	0.7848	0.775	0.771	0.788	0.801	0.791	0.7852	0.776	0.791	0.807	0.81	0.799	0.7966	0.787	0.808	0.803	0.765	0.786	0.7898		0.789533	0.0108282	0.0038748
AUC	0.888	0.885	0.89	0.881	0.889	0.8866	0.888	0.884	0.884	0.895	0.884	0.887	0.901	0.886	0.89	0.889	0.894	0.892	0.898	0.894	0.891	0.893	0.904	0.896	0.885	0.878	0.894	0.899	0.898	0.8908	0.882	0.896	0.884	0.871	0.886	0.8838		0.889367	0.00711563	0.0025463
F1	0.833	0.826	0.821	0.818	0.827	0.825	0.818	0.821	0.826	0.828	0.827	0.824	0.831	0.815	0.82	0.827	0.824	0.8234	0.813	0.822	0.825	0.837	0.844	0.8282	0.816	0.824	0.833	0.839	0.824	0.8272	0.828	0.832	0.831	0.8	0.818	0.8218		0.824933	0.00846142	0.00302788
ERGO-AE
McPAS-TCR																																						AVG	STD	95%CI
	1						2						3						4						5						6
	1	2	3	4	5		1	2	3	4	5		1	2	3	4	5		1	2	3	4	5		1	2	3	4	5		1	2	3	4	5
ACC	0.726	0.728	0.725	0.737	0.736	0.7304	0.756	0.731	0.725	0.71	0.725	0.7294	0.732	0.74	0.733	0.726	0.745	0.7352	0.732	0.723	0.735	0.732	0.758	0.736	0.737	0.734	0.742	0.736	0.718	0.7334	0.766	0.728	0.727	0.749	0.737	0.7414		0.7343	0.0115907	0.00414766
PRE	0.723	0.803	0.764	0.737	0.767	0.7588	0.783	0.733	0.756	0.81	0.729	0.7622	0.74	0.751	0.728	0.796	0.738	0.7506	0.725	0.733	0.764	0.748	0.741	0.7422	0.779	0.745	0.808	0.732	0.76	0.7648	0.767	0.76	0.728	0.739	0.723	0.7434		0.753667	0.0255999	0.00916081
REC	0.739	0.595	0.643	0.709	0.678	0.6728	0.679	0.738	0.653	0.573	0.718	0.6722	0.741	0.706	0.738	0.603	0.73	0.7036	0.734	0.695	0.681	0.682	0.789	0.7162	0.669	0.706	0.661	0.734	0.598	0.6736	0.779	0.667	0.723	0.762	0.77	0.7402		0.696433	0.0549131	0.0196504
AUC	0.816	0.799	0.803	0.808	0.801	0.8054	0.823	0.803	0.816	0.783	0.802	0.8054	0.808	0.817	0.806	0.782	0.813	0.8052	0.807	0.793	0.809	0.805	0.838	0.8104	0.798	0.807	0.825	0.816	0.799	0.809	0.825	0.815	0.796	0.819	0.817	0.8144		0.8083	0.0120171	0.00430025
F1	0.731	0.683	0.698	0.723	0.719	0.7108	0.728	0.736	0.701	0.671	0.723	0.7118	0.74	0.728	0.733	0.686	0.734	0.7242	0.729	0.714	0.721	0.714	0.764	0.7284	0.72	0.725	0.727	0.733	0.669	0.7148	0.773	0.71	0.725	0.75	0.745	0.7406		0.721767	0.0233519	0.00835638
Time (s)	0.399711	0.644186	0.314371	0.29785	0.407608	0.412745	0.317168	0.317624	0.334281	0.516487	0.386471	0.374406	0.332862	0.369331	0.326048	0.299205	0.323999	0.330289	0.312942	0.372209	0.313525	0.321937	0.315356	0.327194	0.341664	0.556559	0.298155	0.314933	0.320425	0.366347	0.313545	0.319959	0.297662	0.320875	0.315103	0.313429		0.354068	0.079895	0.02859
Memory (MB)	131.738	133.066	133.27	133.527	131.613	132.643	132.078	132.48	132.863	132.59	133.039	132.61	132.965	132.996	132.988	133	127.602	131.91	131.961	132.203	132.973	132.434	133.441	132.602	132.586	133.5	132.758	132.777	133.16	132.956	133.098	133.227	132.543	132.688	132.691	132.849		132.595	1.04332	0.373347
VDJdb
	1						2						3						4						5						6
	1	2	3	4	5		1	2	3	4	5		1	2	3	4	5		1	2	3	4	5		1	2	3	4	5		1	2	3	4	5
ACC	0.847	0.832	0.835	0.827	0.848	0.8378	0.83	0.829	0.835	0.842	0.836	0.8344	0.841	0.832	0.834	0.842	0.839	0.8376	0.828	0.837	0.836	0.847	0.858	0.8412	0.829	0.836	0.856	0.841	0.837	0.8398	0.838	0.841	0.842	0.815	0.829	0.833		0.8373	0.00861065	0.00308128
PRE	0.86	0.868	0.864	0.856	0.876	0.8648	0.865	0.873	0.877	0.862	0.865	0.8684	0.881	0.861	0.852	0.879	0.841	0.8628	0.859	0.878	0.843	0.878	0.902	0.872	0.871	0.861	0.873	0.86	0.852	0.8634	0.868	0.867	0.853	0.825	0.854	0.8534		0.864133	0.014212	0.00508571
REC	0.823	0.788	0.785	0.78	0.79	0.7932	0.777	0.774	0.78	0.802	0.795	0.7856	0.789	0.782	0.805	0.793	0.829	0.7996	0.782	0.786	0.813	0.805	0.804	0.798	0.773	0.804	0.816	0.83	0.801	0.8048	0.804	0.805	0.832	0.784	0.796	0.8042		0.797567	0.016516	0.00591018
AUC	0.896	0.884	0.885	0.88	0.896	0.8882	0.868	0.887	0.882	0.891	0.891	0.8838	0.898	0.888	0.896	0.898	0.89	0.894	0.893	0.898	0.896	0.9	0.901	0.8976	0.893	0.892	0.891	0.899	0.873	0.8896	0.891	0.901	0.897	0.879	0.887	0.891		0.8907	0.00808352	0.00289265
F1	0.841	0.826	0.823	0.816	0.831	0.8274	0.818	0.821	0.826	0.831	0.829	0.825	0.833	0.819	0.828	0.834	0.835	0.8298	0.819	0.83	0.827	0.84	0.85	0.8332	0.819	0.832	0.844	0.845	0.826	0.8332	0.835	0.835	0.843	0.804	0.824	0.8282		0.829467	0.0098581	0.00352768
ImRex
McPAS-TCR																																						AVG	STD	95%CI
	1						2						3						4						5						6
	1	2	3	4	5		1	2	3	4	5		1	2	3	4	5		1	2	3	4	5		1	2	3	4	5		1	2	3	4	5
ACC	0.626598	0.631937	0.620423	0.619762	0.62666	0.625076	0.637468	0.63147	0.622802	0.637847	0.624198	0.630757	0.639336	0.62311	0.636411	0.637224	0.629909	0.633198	0.624801	0.628378	0.63482	0.639702	0.621775	0.629895	0.648847	0.630785	0.619225	0.644246	0.626247	0.63387	0.637591	0.653274	0.635275	0.622035	0.617112	0.633057		0.630976	0.00892123	0.00319242
PRE	0.629065	0.637328	0.639958	0.639871	0.653374	0.639919	0.642405	0.658189	0.637634	0.663147	0.64462	0.649199	0.666667	0.650985	0.643908	0.654989	0.63522	0.650354	0.63695	0.657592	0.646934	0.664139	0.628392	0.646801	0.66114	0.629863	0.625	0.663492	0.651982	0.646296	0.658883	0.669315	0.655398	0.649198	0.63113	0.652785		0.647559	0.0125911	0.00450566
REC	0.629065	0.62474	0.61194	0.599398	0.619787	0.616986	0.617647	0.632454	0.615145	0.644103	0.619545	0.625779	0.645224	0.610883	0.631308	0.62831	0.610272	0.625199	0.615784	0.61811	0.63354	0.62551	0.614913	0.621572	0.650357	0.625914	0.634755	0.635903	0.59919	0.629224	0.641939	0.648077	0.629319	0.609438	0.615385	0.628831		0.624598	0.0133497	0.00477713
AUC	0.687157	0.685422	0.695957	0.683784	0.695146	0.689493	0.705203	0.68738	0.685817	0.695729	0.693561	0.693538	0.707177	0.69253	0.697014	0.695824	0.700268	0.698563	0.686873	0.691787	0.692472	0.701181	0.680489	0.69056	0.712021	0.692633	0.690893	0.707534	0.686818	0.69798	0.693908	0.71316	0.687512	0.688661	0.693002	0.695249		0.69423	0.00815923	0.00291974
F1	0.629065	0.630971	0.625636	0.618974	0.636137	0.628157	0.629783	0.645065	0.626188	0.653486	0.631834	0.637271	0.65577	0.630297	0.637546	0.641372	0.622496	0.637496	0.626188	0.63724	0.640167	0.644246	0.62158	0.633884	0.655704	0.627883	0.62984	0.649404	0.624473	0.637461	0.650301	0.658525	0.642094	0.62869	0.623158	0.640553		0.635804	0.0112693	0.00403266
Time (s)	2.92323	3.35465	3.86166	3.53189	3.93357	3.521	3.56343	3.46547	4.68203	3.5453	3.54858	3.76096	3.63661	3.39245	3.58321	3.63569	3.65547	3.58069	3.42837	3.5837	3.32144	3.27861	3.47253	3.41693	3.40883	3.4779	3.31942	3.57824	3.52349	3.46158	3.5709	3.64802	3.45039	3.37946	3.3869	3.48713		3.53805	0.277808	0.0994121
Memory (MB)	250.098	248.102	244.469	244.57	245.879	246.623	245.848	246.594	244.938	247.84	249.809	247.005	244.59	244.758	244.117	249.891	245.449	245.761	244.535	248.156	244.496	244.855	245.09	245.427	245.539	245.492	246.805	247.828	244.422	246.017	245.812	244.762	244.094	245.289	245.391	245.07		245.984	1.74871	0.625768
VDJdb
	1						2						3						4						5						6
	1	2	3	4	5		1	2	3	4	5		1	2	3	4	5		1	2	3	4	5		1	2	3	4	5		1	2	3	4	5
ACC	0.575881	0.56475	0.553061	0.568025	0.553408	0.563025	0.569719	0.563758	0.56572	0.569767	0.582946	0.570382	0.555434	0.559348	0.549439	0.555265	0.569579	0.557813	0.546603	0.570757	0.546674	0.564669	0.567749	0.55929	0.566284	0.578125	0.563542	0.563158	0.55444	0.56511	0.553316	0.562887	0.562337	0.549266	0.532984	0.552158		0.561296	0.0104406	0.00373611
PRE	0.578238	0.571732	0.555904	0.583423	0.554545	0.568769	0.582105	0.574359	0.591815	0.570239	0.573209	0.578346	0.557377	0.567118	0.556989	0.564129	0.585153	0.566153	0.544492	0.583593	0.558164	0.582011	0.6074	0.575132	0.5625	0.598759	0.585792	0.569838	0.581778	0.579734	0.567398	0.560496	0.586735	0.557963	0.530208	0.56056		0.571449	0.0160975	0.0057604
REC	0.568807	0.569312	0.5412	0.558187	0.525862	0.552674	0.562564	0.565657	0.563437	0.555781	0.582278	0.565943	0.554951	0.54829	0.545838	0.556584	0.561845	0.553502	0.543915	0.571719	0.529352	0.559512	0.563931	0.553686	0.567823	0.578422	0.538693	0.581612	0.534274	0.560165	0.559217	0.561658	0.569871	0.532575	0.535789	0.551822		0.556299	0.0152662	0.00546293
AUC	0.610667	0.592227	0.588953	0.590674	0.594783	0.595461	0.612621	0.597132	0.600775	0.607357	0.620175	0.607612	0.591499	0.60191	0.584301	0.59478	0.611325	0.596763	0.585002	0.614261	0.582067	0.59769	0.598305	0.595465	0.603873	0.621464	0.607806	0.600449	0.58586	0.603891	0.588057	0.605562	0.590114	0.593898	0.566348	0.588796		0.597998	0.0120184	0.00430072
F1	0.573484	0.57052	0.548454	0.570526	0.539823	0.560561	0.572168	0.569975	0.577277	0.562917	0.577708	0.572009	0.556161	0.557545	0.551357	0.560331	0.573262	0.559731	0.544203	0.577595	0.543377	0.570539	0.584859	0.564115	0.565149	0.588415	0.561257	0.575665	0.557015	0.5695	0.563278	0.561077	0.57818	0.544974	0.532984	0.556098		0.563669	0.0137013	0.00490295
DLpTCR
McPAS-TCR																																						AVG	STD	95%CI
	1						2						3						4						5						6
	1	2	3	4	5		1	2	3	4	5		1	2	3	4	5		1	2	3	4	5		1	2	3	4	5		1	2	3	4	5
ACC	0.500767	0.501047	0.484786	0.500259	0.510215	0.499415	0.494684	0.51294	0.49707	0.511691	0.511605	0.505598	0.527244	0.5054	0.490871	0.490011	0.497986	0.502302	0.496025	0.495842	0.503185	0.503459	0.494324	0.498567	0.505241	0.487259	0.520446	0.501839	0.502887	0.503535	0.518692	0.505952	0.501361	0.497101	0.5	0.504621		0.50234	0.00950371	0.00340086
PRE	0.86687	0.85684	0.844953	0.867095	0.878323	0.862816	0.868143	0.866734	0.852688	0.865892	0.865745	0.863841	0.868077	0.857768	0.855042	0.861996	0.872117	0.863	0.864662	0.840838	0.864693	0.862405	0.849687	0.856457	0.848705	0.850683	0.86373	0.859259	0.879956	0.860467	0.858883	0.871897	0.854962	0.858824	0.857143	0.860342		0.861154	0.00901128	0.00322465
REC	0.502356	0.496925	0.488568	0.490006	0.505592	0.496689	0.485259	0.512635	0.495625	0.515399	0.506936	0.503171	0.52497	0.499363	0.492736	0.491525	0.487405	0.4992	0.493865	0.495373	0.503075	0.496879	0.493333	0.496505	0.506494	0.489413	0.522629	0.499078	0.488088	0.50114	0.517748	0.503152	0.500319	0.494154	0.500935	0.503261		0.499994	0.0102585	0.00367094
AUC	0.521531	0.534231	0.525485	0.531322	0.546265	0.531767	0.512964	0.54781	0.526199	0.526557	0.527201	0.528146	0.555885	0.536692	0.518057	0.510495	0.533829	0.530992	0.518551	0.52556	0.521437	0.534752	0.531247	0.52631	0.528382	0.511694	0.530441	0.535741	0.541118	0.529475	0.536269	0.54291	0.531053	0.511668	0.509885	0.526357		0.528841	0.0114318	0.00409082
F1	0.636092	0.629039	0.619138	0.626161	0.641763	0.630439	0.622542	0.644234	0.626877	0.646178	0.639446	0.635855	0.654269	0.63124	0.625192	0.62606	0.625329	0.632418	0.628661	0.623447	0.636081	0.630495	0.624233	0.628583	0.634392	0.621352	0.651217	0.631415	0.627898	0.633255	0.646048	0.638081	0.63124	0.627344	0.632324	0.635007		0.632593	0.00890708	0.00318736
Time (s)	9.78	8.99	9.07	9.31	9.46	9.322	9.29	9.47	9.37	8.71	9.42	9.252	9.18	8.97	9.26	9.04	9.65	9.22	11.32	9.18	8.34	9	9	9.368	9.11	8.67	8.09	8.23	8.15	8.45	8.16	9.27	10.31	8.73	19.11	11.116		9.45467	1.90474	0.681603
Memroy (MB)	381.652	387.48	404.934	405.859	410.555	398.096	427.992	420.629	437.492	420.703	448.148	430.993	413.039	429.617	414.617	457.062	427.574	428.382	454.117	432.332	464.445	431.715	468.637	450.249	422.855	457.051	426.707	462.113	433.5	440.445	476.395	438.691	468.484	434.082	469.66	457.462		434.271	24.0962	8.62273
VDJdb
	1						2						3						4						5						6
	1	2	3	4	5		1	2	3	4	5		1	2	3	4	5		1	2	3	4	5		1	2	3	4	5		1	2	3	4	5
ACC	0.475728	0.492208	0.466837	0.467972	0.463768	0.473303	0.471384	0.487868	0.497371	0.467139	0.493023	0.483357	0.465866	0.493632	0.48744	0.491357	0.484898	0.484638	0.481833	0.49295	0.450748	0.485804	0.48171	0.478609	0.48382	0.494271	0.459375	0.505263	0.479915	0.484529	0.497082	0.482474	0.489828	0.474843	0.488482	0.486542		0.48183	0.0127193	0.00455155
PRE	0.851813	0.856536	0.861024	0.854682	0.842045	0.85322	0.858947	0.852308	0.864638	0.85744	0.876428	0.861952	0.836066	0.877211	0.853763	0.865485	0.878821	0.862269	0.864407	0.858775	0.829242	0.862434	0.860226	0.855017	0.865625	0.8697	0.857923	0.867409	0.869374	0.866006	0.872518	0.867632	0.856122	0.875406	0.855208	0.865377		0.86064	0.011262	0.00403005
REC	0.482111	0.498762	0.474654	0.477163	0.462836	0.479105	0.480565	0.494937	0.499091	0.473291	0.494725	0.488522	0.480226	0.490401	0.491033	0.496411	0.488175	0.489249	0.488038	0.497593	0.46195	0.490078	0.490334	0.485599	0.491425	0.498814	0.463674	0.514406	0.477972	0.489258	0.502709	0.489213	0.500597	0.476696	0.494876	0.492818		0.487425	0.0123204	0.00440879
AUC	0.506792	0.494909	0.467775	0.504684	0.503154	0.495463	0.484647	0.507777	0.49601	0.489602	0.525199	0.500647	0.471385	0.511242	0.51515	0.503506	0.50801	0.501859	0.496987	0.498769	0.481693	0.510738	0.526148	0.502867	0.51027	0.513264	0.495357	0.514698	0.502903	0.507298	0.511525	0.507163	0.505272	0.502079	0.519989	0.509206		0.50289	0.013523	0.00483915
F1	0.61573	0.630426	0.611957	0.612418	0.59734	0.613574	0.616314	0.626225	0.632873	0.609919	0.632447	0.623555	0.610048	0.629104	0.623479	0.630939	0.62768	0.62425	0.623853	0.630095	0.593356	0.625	0.624627	0.619386	0.626933	0.633999	0.601994	0.645818	0.616822	0.625113	0.637892	0.625652	0.631777	0.617265	0.626957	0.627909		0.622298	0.0117133	0.00419156
NetTCR-2.0
McPAS-TCR																																						AVG	STD	95%CI
	1						2						3						4						5						6
	1	2	3	4	5		1	2	3	4	5		1	2	3	4	5		1	2	3	4	5		1	2	3	4	5		1	2	3	4	5
ACC	0.734527	0.717801	0.728726	0.7403	0.71093	0.726457	0.730127	0.730331	0.731486	0.705818	0.729877	0.725528	0.718215	0.733261	0.703704	0.715563	0.741188	0.722386	0.722311	0.72869	0.734607	0.72166	0.749226	0.731299	0.734277	0.733229	0.741901	0.721492	0.714961	0.729172	0.745067	0.734127	0.716385	0.731154	0.724599	0.730267		0.727518	0.011057	0.00395671
PRE	0.730691	0.672322	0.735692	0.714898	0.709611	0.712643	0.811181	0.661241	0.701075	0.608237	0.759131	0.708173	0.701913	0.646608	0.611345	0.719745	0.675052	0.670933	0.750806	0.719372	0.691332	0.776815	0.717119	0.731089	0.737824	0.736067	0.730533	0.651852	0.780837	0.727423	0.765482	0.717974	0.78735	0.660963	0.760128	0.738379		0.714773	0.0494567	0.0176979
REC	0.738952	0.733796	0.722165	0.738649	0.711066	0.728926	0.684773	0.775656	0.742597	0.772118	0.717351	0.738499	0.738347	0.775591	0.746154	0.709948	0.759434	0.745895	0.705348	0.730074	0.758701	0.693424	0.761641	0.729838	0.73706	0.727651	0.761752	0.753978	0.673314	0.730751	0.74359	0.741538	0.688931	0.762022	0.710867	0.72939		0.733883	0.0271141	0.00970265
AUC	0.810848	0.786951	0.794506	0.81236	0.797554	0.800444	0.809545	0.787984	0.799012	0.776567	0.804392	0.7955	0.790335	0.80351	0.782199	0.795686	0.814106	0.797167	0.792112	0.793221	0.808772	0.783732	0.821137	0.799795	0.794816	0.796887	0.818452	0.800569	0.790579	0.800261	0.815447	0.803217	0.783112	0.808494	0.80006	0.802066		0.799205	0.0113607	0.00406536
F1	0.734798	0.701716	0.728866	0.72658	0.710338	0.720459	0.742636	0.713893	0.721239	0.680449	0.73765	0.719174	0.71967	0.705251	0.672055	0.714813	0.714761	0.70531	0.727367	0.724684	0.723451	0.732754	0.73871	0.729393	0.737442	0.731835	0.745816	0.699205	0.7231	0.72748	0.754377	0.729566	0.73486	0.707904	0.734673	0.732276		0.722349	0.017898	0.00640472
Time (s)	0.25	0.23	0.25	0.24	0.25	0.244	0.25	0.27	0.24	0.24	0.25	0.25	0.24	0.28	0.24	0.24	0.25	0.25	0.24	0.24	0.53	0.25	0.49	0.35	0.24	0.24	0.26	0.26	0.24	0.248	0.25	0.51	0.52	0.3	0.25	0.366		0.284667	0.090544	0.0324008
Memroy (MB)	309.281	310.895	310.191	309.352	309.051	309.754	308.73	310.254	309.137	309.707	308.324	309.23	310.188	309.523	308.863	309.148	308.859	309.316	308.711	309.09	309.688	307.492	307.418	308.48	309.09	309.648	309.102	307.715	309.086	308.928	308.762	308.637	307.652	308.082	308.781	308.383		309.015	0.814571	0.29149
VDJdb
	1						2						3						4						5						6
	1	2	3	4	5		1	2	3	4	5		1	2	3	4	5		1	2	3	4	5		1	2	3	4	5		1	2	3	4	5	3
ACC	0.841594	0.826975	0.827551	0.833245	0.828234	0.83152	0.829344	0.82602	0.831756	0.824065	0.835659	0.829369	0.841617	0.82272	0.832175	0.828182	0.833873	0.831713	0.822012	0.832898	0.839608	0.8449	0.848016	0.837487	0.823591	0.824479	0.845313	0.833158	0.835095	0.832327	0.829708	0.840722	0.837767	0.812893	0.821466	0.828511		0.831821	0.0080731	0.00288892
PRE	0.786528	0.833156	0.824451	0.766416	0.834091	0.808929	0.776842	0.798974	0.776495	0.83975	0.805815	0.799575	0.812022	0.792924	0.808602	0.798749	0.787118	0.799883	0.832627	0.771547	0.810032	0.814815	0.792395	0.804283	0.821875	0.775595	0.804372	0.818826	0.819978	0.808129	0.794148	0.805584	0.792857	0.789816	0.779167	0.792314		0.802186	0.0199318	0.00713251
REC	0.87949	0.826133	0.822732	0.879012	0.80837	0.843147	0.864169	0.846739	0.873672	0.806194	0.855568	0.849268	0.86295	0.836443	0.846847	0.850166	0.864508	0.852183	0.813665	0.881376	0.850897	0.865169	0.892361	0.860693	0.825314	0.862069	0.861827	0.854277	0.834637	0.847625	0.859729	0.865556	0.877966	0.817265	0.852908	0.854684		0.851267	0.0228628	0.00818135
AUC	0.894667	0.883283	0.889022	0.8886	0.89517	0.890148	0.881597	0.885276	0.887768	0.891829	0.886747	0.886643	0.898942	0.880866	0.89154	0.893838	0.895665	0.89217	0.893702	0.893466	0.895873	0.897012	0.904701	0.896951	0.879044	0.888729	0.894763	0.894398	0.891457	0.889678	0.884551	0.897127	0.887505	0.875311	0.883579	0.885614		0.890201	0.00646729	0.00231429
F1	0.830416	0.82963	0.823591	0.818861	0.821029	0.824705	0.818182	0.822164	0.822222	0.82263	0.829947	0.823029	0.836712	0.814103	0.827283	0.823656	0.824	0.825151	0.823037	0.822813	0.829962	0.839237	0.839412	0.830892	0.823591	0.816549	0.832109	0.836176	0.827243	0.827133	0.825638	0.834494	0.833244	0.803306	0.814371	0.822211		0.82552	0.00794563	0.00284331
AttnTAP
McPAS-TCR																																						AVG	STD	95%CI
	1						2						3						4						5						6
	1	2	3	4	5		1	2	3	4	5		1	2	3	4	5		1	2	3	4	5		1	2	3	4	5		1	2	3	4	5
ACC	0.762	0.765	0.758	0.759	0.754	0.7596	0.761	0.754	0.746	0.75	0.763	0.7548	0.754	0.758	0.749	0.737	0.768	0.7532	0.759	0.759	0.766	0.751	0.778	0.7626	0.754	0.744	0.762	0.748	0.763	0.7542	0.778	0.748	0.76	0.77	0.768	0.7648		0.7582	0.00929659	0.00332674
PRE	0.744	0.787	0.755	0.727	0.757	0.754	0.746	0.735	0.746	0.771	0.755	0.7506	0.777	0.739	0.79	0.73	0.724	0.752	0.727	0.759	0.782	0.749	0.77	0.7574	0.745	0.721	0.754	0.763	0.73	0.7426	0.778	0.731	0.757	0.754	0.754	0.7548		0.7519	0.0190269	0.00680869
REC	0.805	0.72	0.757	0.804	0.748	0.7668	0.759	0.808	0.739	0.731	0.78	0.7634	0.732	0.788	0.674	0.744	0.835	0.7546	0.818	0.755	0.742	0.741	0.785	0.7682	0.779	0.787	0.802	0.714	0.8	0.7764	0.791	0.782	0.767	0.791	0.797	0.7856		0.769167	0.0351749	0.0125872
AUC	0.85	0.847	0.839	0.843	0.835	0.8428	0.848	0.843	0.83	0.826	0.844	0.8382	0.837	0.846	0.824	0.829	0.846	0.8364	0.842	0.839	0.847	0.836	0.854	0.8436	0.824	0.837	0.85	0.832	0.836	0.8358	0.86	0.837	0.838	0.849	0.841	0.845		0.8403	0.00862226	0.00308544
F1	0.773	0.752	0.756	0.763	0.753	0.7594	0.753	0.769	0.742	0.751	0.767	0.7564	0.754	0.763	0.727	0.737	0.776	0.7514	0.77	0.757	0.761	0.745	0.778	0.7622	0.762	0.752	0.778	0.738	0.763	0.7586	0.784	0.756	0.762	0.772	0.775	0.7698		0.759633	0.0133104	0.00476305
Time (s)	0.348097	0.333467	0.520534	0.339387	0.367229	0.381743	0.355074	0.539883	0.3191	0.345325	0.365411	0.384959	0.347759	0.328344	0.340141	0.464453	0.459394	0.388018	0.395378	0.572916	0.382753	0.338533	0.334576	0.404831	0.385457	0.425504	0.354598	0.460117	0.345817	0.394299	0.350097	0.372423	0.341091	0.336939	0.334409	0.346992		0.383474	0.0664325	0.0237726
Memory (MB)	200.254	206.559	206.652	193.645	204.926	202.407	201.934	188.711	200.188	208.168	209.051	201.61	195.039	208.707	207.148	208.469	195.41	202.955	206.91	195.438	210.035	209.117	196.668	203.634	209.133	196.539	210.375	205.789	206.156	205.598	194.047	207.512	210.121	207.449	194.656	202.757		203.16	6.30565	2.25645
VDJdb
	1						2						3						4						5						6
	1	2	3	4	5		1	2	3	4	5		1	2	3	4	5		1	2	3	4	5		1	2	3	4	5		1	2	3	4	5
ACC	0.845	0.841	0.834	0.838	0.847	0.841	0.836	0.83	0.838	0.841	0.841	0.8372	0.846	0.828	0.838	0.84	0.838	0.838	0.833	0.841	0.842	0.847	0.853	0.8432	0.831	0.833	0.851	0.842	0.842	0.8398	0.836	0.845	0.841	0.82	0.828	0.834		0.838867	0.00707923	0.00253327
PRE	0.873	0.87	0.86	0.866	0.891	0.872	0.849	0.86	0.871	0.867	0.85	0.8594	0.856	0.861	0.863	0.864	0.871	0.863	0.862	0.87	0.855	0.866	0.904	0.8714	0.857	0.857	0.878	0.864	0.844	0.86	0.865	0.855	0.877	0.843	0.866	0.8612		0.8645	0.0123713	0.00442703
REC	0.803	0.807	0.789	0.793	0.77	0.7924	0.813	0.792	0.793	0.795	0.828	0.8042	0.832	0.774	0.8	0.808	0.789	0.8006	0.79	0.803	0.811	0.819	0.791	0.8028	0.796	0.801	0.798	0.825	0.825	0.809	0.803	0.829	0.801	0.772	0.778	0.7966		0.800933	0.0164721	0.00589445
AUC	0.898	0.889	0.891	0.895	0.895	0.8936	0.895	0.89	0.893	0.898	0.889	0.893	0.905	0.882	0.895	0.894	0.899	0.895	0.896	0.897	0.896	0.899	0.903	0.8982	0.885	0.891	0.9	0.902	0.904	0.8964	0.885	0.902	0.894	0.883	0.885	0.8898		0.894333	0.00621468	0.00222389
F1	0.836	0.837	0.823	0.828	0.826	0.83	0.831	0.824	0.83	0.83	0.839	0.8308	0.844	0.815	0.83	0.835	0.828	0.8304	0.825	0.835	0.832	0.842	0.844	0.8356	0.825	0.828	0.836	0.844	0.835	0.8336	0.833	0.842	0.837	0.806	0.82	0.8276		0.831333	0.00861523	0.00308292

## Sheet: Supplementary Table 3
Supplementary Table 3. Detailed results of model performance in the TPP-II task
ERGO-LSTM
McPAS-TCR																																						AVG	STD	95%CI
	1						2						3						4						5						6
	1	2	3	4	5		1	2	3	4	5		1	2	3	4	5		1	2	3	4	5		1	2	3	4	5		1	2	3	4	5
ACC	0.75	0.749	0.746	0.741	0.702	0.7376	0.724	0.714	0.716	0.742	0.755	0.7302	0.762	0.731	0.719	0.735	0.732	0.7358	0.727	0.742	0.718	0.721	0.737	0.729	0.746	0.737	0.742	0.745	0.738	0.7416	0.746	0.732	0.726	0.743	0.742	0.7378		0.735333	0.0132346	0.00473595
PRE	0.766	0.74	0.733	0.712	0.673	0.7248	0.758	0.698	0.722	0.773	0.755	0.7412	0.759	0.702	0.691	0.71	0.718	0.716	0.7	0.728	0.72	0.68	0.745	0.7146	0.711	0.725	0.772	0.718	0.703	0.7258	0.738	0.721	0.701	0.724	0.724	0.7216		0.724	0.0256541	0.00918021
REC	0.709	0.767	0.785	0.805	0.768	0.7668	0.649	0.738	0.705	0.681	0.771	0.7088	0.759	0.805	0.788	0.783	0.741	0.7752	0.796	0.804	0.708	0.82	0.696	0.7648	0.812	0.771	0.694	0.812	0.795	0.7768	0.753	0.759	0.797	0.779	0.773	0.7722		0.760767	0.0439429	0.0157248
AUC	0.817	0.834	0.836	0.826	0.795	0.8216	0.792	0.801	0.801	0.819	0.824	0.8074	0.828	0.822	0.808	0.817	0.818	0.8186	0.825	0.809	0.8	0.808	0.814	0.8112	0.82	0.828	0.829	0.834	0.83	0.8282	0.826	0.815	0.816	0.82	0.829	0.8212		0.818033	0.0116604	0.00417263
F1	0.736	0.754	0.758	0.756	0.717	0.7442	0.699	0.717	0.713	0.724	0.763	0.7232	0.759	0.75	0.736	0.745	0.729	0.7438	0.745	0.764	0.714	0.744	0.72	0.7374	0.758	0.748	0.731	0.762	0.746	0.749	0.746	0.74	0.746	0.75	0.748	0.746		0.7406	0.0169068	0.00605002
VDJdb
	1						2						3						4						5						6
	1	2	3	4	5		1	2	3	4	5		1	2	3	4	5		1	2	3	4	5		1	2	3	4	5		1	2	3	4	5
ACC	0.833	0.824	0.841	0.843	0.838	0.8358	0.808	0.843	0.829	0.828	0.824	0.8264	0.826	0.84	0.824	0.818	0.839	0.8294	0.826	0.835	0.824	0.847	0.822	0.8308	0.843	0.841	0.833	0.84	0.836	0.8386	0.829	0.842	0.823	0.817	0.835	0.8292		0.8317	0.00937426	0.00335453
PRE	0.859	0.859	0.861	0.872	0.872	0.8646	0.862	0.875	0.85	0.861	0.868	0.8632	0.839	0.865	0.851	0.841	0.87	0.8532	0.879	0.831	0.82	0.881	0.854	0.853	0.881	0.844	0.861	0.878	0.845	0.8618	0.858	0.88	0.86	0.848	0.861	0.8614		0.859533	0.0150127	0.00537224
REC	0.806	0.773	0.818	0.812	0.802	0.8022	0.742	0.797	0.801	0.779	0.777	0.7792	0.802	0.8	0.796	0.777	0.784	0.7918	0.761	0.824	0.838	0.816	0.783	0.8044	0.796	0.831	0.795	0.795	0.814	0.8062	0.78	0.797	0.775	0.765	0.788	0.781		0.794133	0.020869	0.00746788
AUC	0.884	0.871	0.894	0.896	0.895	0.888	0.874	0.893	0.887	0.895	0.885	0.8868	0.89	0.891	0.889	0.874	0.896	0.888	0.896	0.898	0.897	0.899	0.886	0.8952	0.908	0.892	0.894	0.893	0.897	0.8968	0.895	0.89	0.879	0.885	0.894	0.8886		0.890567	0.00799451	0.0028608
F1	0.832	0.814	0.839	0.841	0.836	0.8324	0.797	0.834	0.825	0.818	0.82	0.8188	0.82	0.831	0.823	0.808	0.824	0.8212	0.816	0.828	0.829	0.847	0.817	0.8274	0.837	0.837	0.827	0.834	0.829	0.8328	0.817	0.837	0.815	0.804	0.823	0.8192		0.8253	0.0112994	0.00404344
ERGO-AE
McPAS-TCR
	1						2						3						4						5						6
	1	2	3	4	5		1	2	3	4	5		1	2	3	4	5		1	2	3	4	5		1	2	3	4	5		1	2	3	4	5
ACC	0.722	0.755	0.748	0.749	0.701	0.735	0.737	0.734	0.719	0.748	0.742	0.736	0.734	0.717	0.72	0.73	0.721	0.7244	0.744	0.74	0.705	0.718	0.73	0.7274	0.758	0.734	0.741	0.756	0.732	0.7442	0.716	0.719	0.708	0.725	0.727	0.719		0.731	0.014951	0.00535016
PRE	0.757	0.745	0.78	0.759	0.716	0.7514	0.71	0.794	0.754	0.802	0.781	0.7682	0.791	0.784	0.799	0.787	0.696	0.7714	0.767	0.76	0.705	0.808	0.727	0.7534	0.759	0.78	0.772	0.785	0.737	0.7666	0.788	0.793	0.693	0.762	0.817	0.7706		0.7636	0.0335376	0.0120013
REC	0.643	0.777	0.704	0.726	0.651	0.7002	0.791	0.619	0.652	0.656	0.688	0.6812	0.626	0.603	0.585	0.622	0.752	0.6376	0.703	0.728	0.698	0.564	0.708	0.6802	0.744	0.658	0.689	0.707	0.698	0.6992	0.584	0.596	0.754	0.647	0.578	0.6318		0.6717	0.0612319	0.0219115
AUC	0.798	0.824	0.823	0.814	0.769	0.8056	0.798	0.803	0.791	0.807	0.793	0.7984	0.795	0.787	0.786	0.801	0.812	0.7962	0.812	0.802	0.777	0.79	0.801	0.7964	0.816	0.774	0.813	0.814	0.8	0.8034	0.792	0.789	0.808	0.802	0.814	0.801		0.800167	0.0135599	0.00485237
F1	0.696	0.761	0.74	0.742	0.682	0.7242	0.748	0.695	0.7	0.722	0.731	0.7192	0.699	0.682	0.676	0.694	0.723	0.6948	0.734	0.744	0.701	0.664	0.717	0.712	0.751	0.714	0.728	0.744	0.717	0.7308	0.67	0.68	0.722	0.7	0.677	0.6898		0.7118	0.0266363	0.00953168
VDJdb
	1						2						3						4						5						6
	1	2	3	4	5		1	2	3	4	5		1	2	3	4	5		1	2	3	4	5		1	2	3	4	5		1	2	3	4	5
ACC	0.835	0.827	0.852	0.845	0.841	0.84	0.823	0.839	0.837	0.831	0.824	0.8308	0.837	0.834	0.84	0.827	0.83	0.8336	0.831	0.84	0.849	0.846	0.825	0.8382	0.845	0.847	0.833	0.841	0.836	0.8404	0.836	0.843	0.824	0.826	0.845	0.8348		0.8363	0.0081	0.00289855
PRE	0.871	0.859	0.864	0.872	0.872	0.8676	0.832	0.855	0.872	0.865	0.846	0.854	0.866	0.877	0.857	0.867	0.892	0.8718	0.865	0.832	0.87	0.863	0.856	0.8572	0.881	0.861	0.861	0.872	0.847	0.8644	0.852	0.881	0.863	0.878	0.872	0.8692		0.864033	0.0131542	0.00470716
REC	0.796	0.78	0.837	0.817	0.81	0.808	0.817	0.814	0.792	0.778	0.806	0.8014	0.797	0.772	0.824	0.766	0.737	0.7792	0.79	0.836	0.829	0.839	0.789	0.8166	0.802	0.821	0.798	0.806	0.81	0.8074	0.804	0.799	0.775	0.75	0.798	0.7852		0.799633	0.0240437	0.00860392
AUC	0.884	0.869	0.901	0.892	0.888	0.8868	0.878	0.889	0.887	0.899	0.88	0.8866	0.897	0.879	0.886	0.878	0.895	0.887	0.892	0.9	0.902	0.903	0.87	0.8934	0.884	0.896	0.887	0.891	0.9	0.8916	0.894	0.87	0.878	0.884	0.898	0.8848		0.888367	0.00978939	0.00350309
F1	0.831	0.818	0.851	0.844	0.84	0.8368	0.824	0.834	0.83	0.82	0.825	0.8266	0.83	0.821	0.84	0.813	0.807	0.8222	0.826	0.834	0.849	0.851	0.821	0.8362	0.84	0.84	0.828	0.837	0.829	0.8348	0.827	0.838	0.817	0.809	0.833	0.8248		0.830233	0.0114271	0.00408914
ImRex
McPAS-TCR
	1						2						3						4						5						6
	1	2	3	4	5		1	2	3	4	5		1	2	3	4	5		1	2	3	4	5		1	2	3	4	5		1	2	3	4	5
ACC	0.622392	0.622748	0.639678	0.611204	0.610897	0.621384	0.615021	0.630685	0.621053	0.605519	0.627119	0.619879	0.608875	0.625621	0.636685	0.642289	0.633848	0.629464	0.63804	0.63449	0.624539	0.62029	0.604995	0.624471	0.620502	0.62654	0.639062	0.624859	0.643131	0.630819	0.6353	0.638724	0.641767	0.619886	0.658742	0.638884		0.627483	0.0125288	0.00448339
PRE	0.661157	0.643101	0.647059	0.631461	0.630701	0.642696	0.61879	0.627322	0.627959	0.627174	0.667048	0.633659	0.625133	0.622933	0.657732	0.650943	0.637804	0.638909	0.669884	0.679089	0.62766	0.626204	0.622851	0.645138	0.624862	0.632236	0.658787	0.646591	0.649279	0.642351	0.680041	0.670705	0.66122	0.627507	0.672481	0.662391		0.644191	0.0189558	0.00678324
REC	0.607211	0.612378	0.63886	0.605603	0.601911	0.613192	0.601259	0.632856	0.636571	0.599169	0.612395	0.61645	0.591138	0.627081	0.622439	0.64486	0.636459	0.624395	0.632058	0.61137	0.619098	0.620229	0.605108	0.617573	0.615385	0.618889	0.639721	0.617137	0.635179	0.625262	0.619494	0.622699	0.636936	0.616323	0.664115	0.631913		0.621464	0.0157638	0.00564101
AUC	0.685496	0.691778	0.705679	0.668306	0.667893	0.68383	0.665265	0.69065	0.676668	0.672414	0.685678	0.678135	0.681589	0.700629	0.695412	0.704492	0.710404	0.698505	0.695847	0.708786	0.696497	0.702706	0.680008	0.696769	0.680102	0.67996	0.69912	0.689206	0.698648	0.689407	0.694595	0.704512	0.705267	0.674828	0.69037	0.693914		0.690093	0.0128175	0.00458668
F1	0.633037	0.627364	0.642933	0.618262	0.61597	0.627513	0.609899	0.630077	0.632236	0.612852	0.638554	0.624724	0.60766	0.625	0.639599	0.647887	0.637131	0.631456	0.650422	0.643453	0.623349	0.623202	0.613852	0.630855	0.620087	0.625491	0.649114	0.631521	0.642151	0.633673	0.648357	0.645811	0.648851	0.621865	0.668272	0.646631		0.632475	0.0143224	0.0051252
VDJdb
	1						2						3						4						5						6
	1	2	3	4	5		1	2	3	4	5		1	2	3	4	5		1	2	3	4	5		1	2	3	4	5		1	2	3	4	5
ACC	0.554455	0.552947	0.551666	0.554068	0.561186	0.554864	0.569294	0.559633	0.5573	0.587961	0.548541	0.564546	0.571281	0.566018	0.551315	0.543628	0.56683	0.559814	0.558824	0.543704	0.565313	0.594995	0.562433	0.565054	0.559814	0.576757	0.546901	0.591726	0.54262	0.563563	0.554715	0.567976	0.546223	0.55301	0.558448	0.556074		0.560653	0.0133587	0.00478034
PRE	0.562691	0.56	0.565367	0.565392	0.590361	0.568762	0.586354	0.579213	0.559783	0.596134	0.573469	0.578991	0.60529	0.595992	0.571136	0.5625	0.587852	0.584554	0.586207	0.539936	0.560674	0.599799	0.589552	0.575234	0.578782	0.580645	0.56	0.605319	0.546006	0.57415	0.582341	0.580122	0.566502	0.553879	0.569733	0.570516		0.575368	0.0166929	0.00597347
REC	0.564417	0.547889	0.542952	0.564257	0.550562	0.554015	0.551102	0.562194	0.538703	0.596134	0.564824	0.562591	0.57377	0.561072	0.553023	0.533197	0.566946	0.557602	0.563902	0.532563	0.554444	0.602823	0.56371	0.563489	0.551	0.5625	0.552828	0.600211	0.556128	0.564533	0.559581	0.562992	0.548664	0.547391	0.572565	0.558238		0.560078	0.0166413	0.00595501
AUC	0.599609	0.586406	0.585939	0.597164	0.593982	0.59262	0.615058	0.587295	0.586977	0.632955	0.575529	0.599563	0.615533	0.589495	0.581057	0.574809	0.592599	0.590699	0.612051	0.582985	0.59634	0.63431	0.601287	0.605395	0.610448	0.617054	0.579723	0.634404	0.575058	0.603337	0.589831	0.604879	0.584904	0.585531	0.598294	0.592688		0.597384	0.0170051	0.00608518
F1	0.563553	0.553878	0.553933	0.564824	0.569767	0.561191	0.568182	0.570577	0.549041	0.596134	0.569114	0.570609	0.589109	0.578005	0.561934	0.547457	0.57721	0.570743	0.574838	0.536224	0.557542	0.601307	0.576342	0.569251	0.564549	0.571429	0.556391	0.602754	0.55102	0.569229	0.570734	0.571429	0.557441	0.550616	0.571145	0.564273		0.567549	0.0153999	0.00551077
DLpTCR
McPAS-TCR
	1						2						3						4						5						6
	1	2	3	4	5		1	2	3	4	5		1	2	3	4	5		1	2	3	4	5		1	2	3	4	5		1	2	3	4	5
ACC	0.500763	0.506902	0.5	0.506166	0.495238	0.501814	0.505228	0.494748	0.49589	0.511696	0.494589	0.50043	0.49322	0.483488	0.509896	0.490147	0.515103	0.498371	0.507717	0.50558	0.487682	0.501843	0.500483	0.500661	0.487768	0.508179	0.50224	0.508475	0.498632	0.501058	0.497457	0.491617	0.505453	0.496194	0.514611	0.501066		0.500567	0.0080718	0.00288846
PRE	0.871901	0.85226	0.871152	0.868449	0.842697	0.861292	0.844271	0.839093	0.845902	0.856821	0.865217	0.850261	0.847826	0.853035	0.868448	0.85567	0.849057	0.854807	0.856389	0.875483	0.860248	0.855319	0.874759	0.86444	0.842265	0.849285	0.858116	0.855682	0.874584	0.855986	0.860082	0.867841	0.857298	0.870105	0.868217	0.864709		0.858582	0.0105811	0.0037864
REC	0.496179	0.504569	0.496426	0.504348	0.49636	0.499576	0.5	0.488679	0.49839	0.517711	0.495641	0.500084	0.492359	0.48137	0.50965	0.488523	0.512334	0.496847	0.506875	0.50473	0.484548	0.498141	0.501104	0.49908	0.495244	0.502277	0.497368	0.503342	0.495286	0.498704	0.495261	0.49005	0.503519	0.496728	0.514943	0.5001		0.499065	0.00826457	0.00295744
AUC	0.528728	0.540256	0.515979	0.524451	0.499932	0.521869	0.513651	0.504269	0.519299	0.508101	0.517009	0.512466	0.520538	0.520923	0.524696	0.522604	0.534693	0.524691	0.52857	0.537015	0.542292	0.532407	0.54005	0.536067	0.51455	0.5356	0.519633	0.534117	0.509968	0.522774	0.530979	0.511352	0.518722	0.533637	0.535254	0.525989		0.523976	0.0111657	0.00399559
F1	0.632447	0.633866	0.63245	0.638114	0.62474	0.632323	0.628051	0.617647	0.627229	0.645435	0.630245	0.629722	0.622951	0.615444	0.642341	0.621956	0.639053	0.628349	0.636828	0.640311	0.619918	0.629601	0.637193	0.63277	0.623736	0.631235	0.629738	0.633838	0.632424	0.630194	0.628571	0.626391	0.634422	0.632419	0.646465	0.633654		0.631169	0.00757599	0.00271103
VDJdb
	1						2						3						4						5						6
	1	2	3	4	5		1	2	3	4	5		1	2	3	4	5		1	2	3	4	5		1	2	3	4	5		1	2	3	4	5
ACC	0.50495	0.482378	0.497653	0.474873	0.481977	0.488366	0.486253	0.47965	0.490316	0.469388	0.484691	0.48206	0.496021	0.49845	0.477235	0.485302	0.482285	0.487859	0.496999	0.49742	0.488554	0.469813	0.486721	0.487902	0.49085	0.476437	0.480541	0.498095	0.511435	0.491471	0.489158	0.482377	0.487078	0.48748	0.51608	0.492434		0.488349	0.0108865	0.00389567
PRE	0.866463	0.853376	0.882105	0.847477	0.859155	0.861715	0.863089	0.886994	0.853683	0.856522	0.85351	0.862759	0.869388	0.863683	0.842162	0.86694	0.876078	0.86365	0.870933	0.852941	0.86901	0.842697	0.853561	0.857828	0.867804	0.861345	0.868743	0.845745	0.878665	0.86446	0.862103	0.855984	0.853202	0.865302	0.877349	0.862788		0.8622	0.0112893	0.00403984
REC	0.509287	0.489117	0.496152	0.48112	0.496512	0.494437	0.487624	0.479263	0.497354	0.471856	0.497038	0.486627	0.508961	0.503559	0.491173	0.493878	0.484794	0.496473	0.5	0.503593	0.486874	0.475888	0.497661	0.492803	0.497555	0.482637	0.480911	0.505725	0.514506	0.496267	0.498566	0.487861	0.49514	0.489634	0.51841	0.497922		0.494088	0.0110706	0.00396158
AUC	0.496613	0.490258	0.502567	0.510161	0.496634	0.499247	0.508727	0.521756	0.511394	0.510423	0.496992	0.509858	0.495534	0.512705	0.493367	0.521346	0.513366	0.507264	0.524339	0.52266	0.517666	0.497231	0.521699	0.516719	0.494858	0.511313	0.511252	0.510298	0.520098	0.509564	0.503693	0.516842	0.521571	0.510419	0.538097	0.518124		0.510129	0.0112784	0.00403594
F1	0.641509	0.621829	0.635089	0.613787	0.629329	0.628309	0.623171	0.622289	0.628529	0.608494	0.628229	0.622142	0.64205	0.636193	0.62047	0.629272	0.624184	0.630434	0.635285	0.633283	0.624092	0.608273	0.62874	0.625935	0.632479	0.618634	0.619104	0.632962	0.648992	0.630434	0.63177	0.621502	0.626628	0.625389	0.651727	0.631403		0.62811	0.0100244	0.00358717
NetTCR-2.0
McPAS-TCR
	1						2						3						4						5						6
	1	2	3	4	5		1	2	3	4	5		1	2	3	4	5		1	2	3	4	5		1	2	3	4	5		1	2	3	4	5
ACC	0.734351	0.74434	0.739865	0.721716	0.72437	0.732928	0.717666	0.715336	0.736438	0.730994	0.702381	0.720563	0.723729	0.73839	0.749479	0.735725	0.735029	0.73647	0.742948	0.752547	0.730518	0.721432	0.730435	0.735576	0.721713	0.717012	0.729003	0.746893	0.706076	0.724139	0.740081	0.723094	0.718648	0.744053	0.746904	0.734556		0.730706	0.0125623	0.00449538
PRE	0.704545	0.70452	0.717218	0.640642	0.726966	0.698778	0.618465	0.606911	0.711475	0.659526	0.731522	0.66558	0.630435	0.654952	0.769784	0.791753	0.72956	0.715297	0.700106	0.72973	0.76294	0.695745	0.735067	0.724717	0.679474	0.694169	0.704881	0.763636	0.628191	0.69407	0.779835	0.629956	0.675381	0.680993	0.718023	0.696838		0.699213	0.0489992	0.0175341
REC	0.742919	0.766187	0.746145	0.765985	0.722098	0.748667	0.76584	0.759459	0.75	0.787349	0.689549	0.750439	0.76848	0.770677	0.744533	0.705234	0.742004	0.746186	0.769142	0.766734	0.705939	0.729097	0.729446	0.740071	0.745838	0.723624	0.734911	0.736842	0.736979	0.735639	0.718483	0.764706	0.739857	0.777535	0.771072	0.754331		0.745889	0.0233493	0.00835544
AUC	0.807518	0.827236	0.802456	0.794716	0.795006	0.805386	0.800943	0.809156	0.813163	0.799826	0.777877	0.800193	0.790841	0.805231	0.82139	0.816345	0.807724	0.808306	0.819333	0.816082	0.814615	0.800139	0.796998	0.809433	0.800582	0.798951	0.813965	0.813018	0.782388	0.801781	0.798732	0.808068	0.787199	0.812609	0.797868	0.800895		0.804332	0.0113466	0.00406034
F1	0.723224	0.734061	0.731395	0.697729	0.724524	0.722187	0.684308	0.67467	0.73023	0.717791	0.709916	0.703383	0.692646	0.708117	0.756948	0.745993	0.735729	0.727887	0.733002	0.747774	0.733333	0.71203	0.732246	0.731677	0.711111	0.708591	0.719583	0.75	0.67825	0.713507	0.747903	0.690821	0.70615	0.726069	0.743603	0.722909		0.720258	0.0217331	0.00777711
VDJdb
	1						2						3						4						5						6
	1	2	3	4	5		1	2	3	4	5		1	2	3	4	5		1	2	3	4	5		1	2	3	4	5		1	2	3	4	5
ACC	0.82543	0.822725	0.827856	0.827781	0.836251	0.828009	0.820485	0.838228	0.830785	0.842491	0.843799	0.835157	0.845093	0.815083	0.840922	0.835482	0.836066	0.834529	0.829242	0.835913	0.835068	0.830955	0.843207	0.834877	0.823466	0.824443	0.817297	0.842678	0.834719	0.828521	0.807363	0.843404	0.834493	0.832712	0.825932	0.828781		0.831646	0.00926212	0.00331441
PRE	0.79001	0.761603	0.788421	0.803899	0.803823	0.789551	0.765608	0.798507	0.79112	0.821739	0.836216	0.802638	0.836735	0.777213	0.818378	0.741044	0.774784	0.789631	0.76898	0.786004	0.833866	0.805618	0.806419	0.800178	0.763326	0.773109	0.835373	0.798936	0.803842	0.794917	0.737103	0.815416	0.795074	0.792026	0.783383	0.7846		0.793586	0.0259104	0.00927193
REC	0.857301	0.866747	0.853075	0.839521	0.866594	0.856648	0.854523	0.856979	0.862486	0.846585	0.85447	0.855009	0.861345	0.846069	0.861206	0.916456	0.876829	0.872381	0.876391	0.878685	0.829449	0.841549	0.875817	0.860378	0.871046	0.85681	0.798087	0.882491	0.865071	0.854701	0.863953	0.861736	0.86588	0.858645	0.866521	0.863347		0.860411	0.0193378	0.00691994
AUC	0.880486	0.874902	0.892891	0.890566	0.890576	0.885884	0.871631	0.897482	0.899183	0.897033	0.906394	0.894345	0.898074	0.883558	0.893629	0.904244	0.896212	0.895143	0.891187	0.893112	0.896934	0.896422	0.889855	0.893502	0.882157	0.88335	0.894788	0.900312	0.893455	0.890813	0.873943	0.896278	0.890583	0.891687	0.882023	0.886903		0.891098	0.00848531	0.00303643
F1	0.822281	0.81078	0.819475	0.821324	0.834029	0.821578	0.807626	0.826711	0.825263	0.833977	0.845244	0.827764	0.848861	0.81018	0.839246	0.819468	0.822654	0.828082	0.81918	0.829764	0.831652	0.823192	0.839687	0.828695	0.813636	0.812811	0.816304	0.838638	0.833333	0.822944	0.795503	0.837936	0.828968	0.823991	0.822857	0.821851		0.825152	0.0117546	0.00420631
AttnTAP
McPAS-TCR
	1						2						3						4						5						6
	1	2	3	4	5		1	2	3	4	5		1	2	3	4	5		1	2	3	4	5		1	2	3	4	5		1	2	3	4	5
ACC	0.75	0.769	0.779	0.762	0.75	0.762	0.755	0.736	0.755	0.746	0.749	0.7482	0.77	0.757	0.742	0.747	0.759	0.755	0.748	0.758	0.735	0.765	0.756	0.7524	0.778	0.771	0.762	0.764	0.754	0.7658	0.757	0.774	0.731	0.755	0.723	0.748		0.755233	0.0132481	0.00474077
PRE	0.717	0.737	0.759	0.756	0.73	0.7398	0.726	0.74	0.731	0.724	0.734	0.731	0.771	0.735	0.736	0.727	0.737	0.7412	0.726	0.752	0.74	0.752	0.735	0.741	0.761	0.763	0.769	0.764	0.728	0.757	0.771	0.759	0.729	0.759	0.717	0.747		0.742833	0.0164683	0.00589311
REC	0.813	0.836	0.825	0.768	0.782	0.8048	0.811	0.714	0.808	0.791	0.798	0.7844	0.761	0.805	0.752	0.784	0.786	0.7776	0.801	0.797	0.723	0.781	0.775	0.7754	0.798	0.792	0.754	0.766	0.788	0.7796	0.723	0.804	0.743	0.74	0.723	0.7466		0.778067	0.0316785	0.011336
AUC	0.828	0.864	0.851	0.839	0.828	0.842	0.843	0.827	0.831	0.826	0.835	0.8324	0.846	0.838	0.831	0.826	0.843	0.8368	0.831	0.837	0.81	0.846	0.845	0.8338	0.85	0.847	0.842	0.838	0.846	0.8446	0.837	0.859	0.811	0.836	0.822	0.833		0.8371	0.0120204	0.00430144
F1	0.762	0.783	0.791	0.762	0.755	0.7706	0.766	0.726	0.768	0.756	0.765	0.7562	0.766	0.768	0.744	0.754	0.761	0.7586	0.762	0.774	0.731	0.767	0.755	0.7578	0.779	0.777	0.762	0.765	0.756	0.7678	0.746	0.781	0.736	0.749	0.72	0.7464		0.759567	0.0162802	0.0058258
VDJdb
	1						2						3						4						5						6
	1	2	3	4	5		1	2	3	4	5		1	2	3	4	5		1	2	3	4	5		1	2	3	4	5		1	2	3	4	5
ACC	0.834	0.826	0.843	0.849	0.841	0.8386	0.817	0.846	0.834	0.835	0.826	0.8316	0.833	0.844	0.837	0.825	0.851	0.838	0.827	0.847	0.851	0.85	0.831	0.8412	0.846	0.851	0.834	0.843	0.838	0.8424	0.836	0.842	0.824	0.841	0.841	0.8368		0.8381	0.00905667	0.00324089
PRE	0.86	0.867	0.875	0.888	0.88	0.874	0.857	0.877	0.859	0.862	0.871	0.8652	0.864	0.872	0.873	0.851	0.873	0.8666	0.879	0.873	0.871	0.897	0.853	0.8746	0.886	0.876	0.878	0.893	0.865	0.8796	0.854	0.881	0.877	0.864	0.875	0.8702		0.8717	0.0112551	0.00402758
REC	0.806	0.77	0.804	0.806	0.801	0.7974	0.77	0.803	0.804	0.793	0.779	0.7898	0.785	0.802	0.797	0.781	0.808	0.7946	0.763	0.798	0.831	0.805	0.806	0.8006	0.796	0.81	0.779	0.786	0.792	0.7926	0.801	0.798	0.758	0.805	0.785	0.7894		0.794067	0.0155369	0.00555981
AUC	0.885	0.874	0.901	0.898	0.895	0.8906	0.873	0.901	0.892	0.9	0.881	0.8894	0.895	0.894	0.893	0.88	0.904	0.8932	0.893	0.897	0.908	0.9	0.882	0.896	0.908	0.895	0.887	0.893	0.9	0.8966	0.9	0.895	0.884	0.891	0.895	0.893		0.893133	0.00882698	0.00315869
F1	0.832	0.816	0.838	0.845	0.839	0.834	0.811	0.839	0.831	0.826	0.823	0.826	0.823	0.835	0.833	0.814	0.839	0.8288	0.817	0.834	0.851	0.848	0.828	0.8356	0.839	0.842	0.825	0.836	0.827	0.8338	0.827	0.837	0.813	0.833	0.828	0.8276		0.830967	0.0101308	0.00362524

## Sheet: Supplementary Table 4
Supplementary Table 4. Detailed results of model performance on different peptides in the TPP-II task
McPAS-TCR
HPKVSSEVHI
	1					2					3					4					5					6					AVG
	1	2	3	4	5	1	2	3	4	5	1	2	3	4	5	1	2	3	4	5	1	2	3	4	5	1	2	3	4	5
NetTCR-2.0	0.977273	0.493976	0.790698	0.921053	0.75	0.703125	0.790698	0.486111	0.381818	0.888889	0.721311	0.755102	0.507937	0.694444	0.589744	0.478261	0.828571	0.864865	0.4375	0.526316	0.803571	0.90566	0.840909	0.588235	0.8125	0.9	0.704918	0.771429	0.872951	0.871795	0.721989
AttnTAP	0.977273	0.92	0.952381	0.782609	0.875	0.934783	0.909091	0.894737	0.947368	0.888889	0.833333	0.830189	0.958333	0.931034	0.957447	0.902439	0.738095	0.857143	0.914894	0.977273	0.8125	0.877551	0.931034	0.909091	0.794872	0.871795	0.813953	0.771429	0.857143	0.913043	0.884491
YSEHPTFTSQY
	1					2					3					4					5					6					AVG
	1	2	3	4	5	1	2	3	4	5	1	2	3	4	5	1	2	3	4	5	1	2	3	4	5	1	2	3	4	5
NetTCR-2.0	0.857143	0.509804	0.605634	0.646154	0.692308	0.895833	0.672727	0.712329	0.711864	0.726027	0.6	0.541667	0.76087	0.930233	0.719298	0.453125	0.74	0.646154	0.412698	0.637931	0.588235	0.850746	0.723881	0.649123	0.564706	0.860465	0.893617	0.554217	0.723214	0.775862	0.688529
AttnTAP	0.833333	0.8	0.823529	0.946429	0.723404	0.897959	0.851064	0.883721	0.862069	0.844444	0.883721	0.909091	0.846154	0.906977	0.967742	0.92	0.864865	0.925	0.717391	0.897436	0.906977	0.860465	0.941176	0.822222	0.897959	0.925	0.809524	0.857143	0.942308	0.871795	0.871297
RPRGEVRFL
	1					2					3					4					5					6					AVG
	1	2	3	4	5	1	2	3	4	5	1	2	3	4	5	1	2	3	4	5	1	2	3	4	5	1	2	3	4	5
NetTCR-2.0	0.860465	0.585366	0.897959	0.914286	0.723404	0.830189	0.849515	0.806452	0.827586	0.426667	0.785714	0.830189	0.851064	0.5	0.705882	0.902439	0.692308	0.905556	0.707317	0.464789	0.837004	0.875502	0.786885	0.878049	0.689655	0.520548	0.829268	0.506667	0.9	0.625	0.750524
AttnTAP	0.930233	0.952381	0.949153	0.947368	0.925	0.976744	0.961538	0.902439	0.911111	0.957447	0.973684	0.960784	0.8125	0.945946	0.928571	0.857143	0.865385	0.938776	0.931818	0.977778	0.882353	0.953488	0.863636	0.911765	0.923077	0.906977	0.888889	0.918919	0.983051	0.926829	0.925493
SFHSLHLLF
	1					2					3					4					5					6					AVG
	1	2	3	4	5	1	2	3	4	5	1	2	3	4	5	1	2	3	4	5	1	2	3	4	5	1	2	3	4	5
NetTCR-2.0	0.677966	0.428571	0.775862	0.728814	0.84466	0.850746	0.671642	0.692308	0.75	0.914286	0.82	0.909091	0.931818	0.878788	0.625	0.836735	0.804878	0.829787	0.70922	0.86	0.784314	0.686957	0.383562	0.941176	0.695652	0.591837	0.649351	0.863636	0.637931	0.604651	0.745975
AttnTAP	0.644068	0.762712	0.658537	0.753846	0.714286	0.709677	0.666667	0.66	0.698113	0.777778	0.803922	0.727273	0.650794	0.772727	0.659574	0.758065	0.78125	0.806452	0.698113	0.694915	0.746032	0.842105	0.741379	0.725806	0.826087	0.693878	0.725806	0.689655	0.730159	0.72093	0.72802
ELAGIGILTV
	1					2					3					4					5					6					AVG
	1	2	3	4	5	1	2	3	4	5	1	2	3	4	5	1	2	3	4	5	1	2	3	4	5	1	2	3	4	5
NetTCR-2.0	0.676471	0.779661	0.886364	0.768	0.824561	0.762712	0.705882	0.779661	0.823944	0.866667	0.653846	0.844444	0.465753	0.5	0.492063	0.629032	0.544444	0.632353	0.652174	0.676471	0.681818	0.706767	0.929825	0.523077	0.661765	0.893004	0.75	0.77193	0.532258	0.662162	0.70257
AttnTAP	0.735294	0.724138	0.735849	0.677419	0.785714	0.830508	0.757576	0.692308	0.690909	0.828125	0.723077	0.770833	0.745455	0.774648	0.796875	0.733333	0.769231	0.647059	0.804878	0.794118	0.771429	0.734375	0.762712	0.615385	0.710145	0.704225	0.658824	0.581395	0.823529	0.709677	0.736301
FRCPRRFCF
	1					2					3					4					5					6					AVG
	1	2	3	4	5	1	2	3	4	5	1	2	3	4	5	1	2	3	4	5	1	2	3	4	5	1	2	3	4	5
NetTCR-2.0	0.467742	0.860465	0.628205	0.766667	0.885496	0.745763	0.923077	0.542373	0.54717	0.888889	0.592105	0.62069	0.488372	0.551724	0.701299	0.846154	0.761905	0.618182	0.867299	0.627119	0.843137	0.596491	0.619048	0.492754	0.686275	0.871795	0.837209	0.581395	0.942308	0.424242	0.694178
AttnTAP	0.677419	0.686567	0.78125	0.666667	0.662338	0.632353	0.672727	0.677966	0.679245	0.733333	0.565217	0.727273	0.65625	0.78125	0.765625	0.813559	0.641791	0.672414	0.666667	0.724138	0.716981	0.655172	0.635135	0.661538	0.65625	0.734375	0.735294	0.6875	0.726027	0.629032	0.690712
GLCTLVAML
	1					2					3					4					5					6					AVG
	1	2	3	4	5	1	2	3	4	5	1	2	3	4	5	1	2	3	4	5	1	2	3	4	5	1	2	3	4	5
NetTCR-2.0	0.706294	0.831461	0.928571	0.460526	0.957447	0.897959	0.563636	0.860465	0.894737	0.762821	0.889344	0.551724	0.77686	0.513158	0.519231	0.730159	0.755102	0.875	0.843137	0.911111	0.780488	0.703125	0.780488	0.507692	0.535211	0.875	0.558824	0.609375	0.733333	0.40678	0.723969
AttnTAP	0.699301	0.77037	0.731544	0.757812	0.692308	0.71875	0.688742	0.723404	0.753521	0.775641	0.772727	0.787037	0.716312	0.684211	0.712418	0.679104	0.77551	0.724832	0.723404	0.8125	0.708861	0.684211	0.716418	0.736434	0.661765	0.791045	0.738854	0.778571	0.723214	0.695652	0.731149
GILGFVFTL
	1					2					3					4					5					6					AVG
	1	2	3	4	5	1	2	3	4	5	1	2	3	4	5	1	2	3	4	5	1	2	3	4	5	1	2	3	4	5
NetTCR-2.0	0.875598	0.447761	0.769231	0.828283	0.548387	0.557143	0.820513	0.58209	0.74359	0.678571	0.529412	0.548387	0.809524	0.71831	0.846442	0.605042	0.865385	0.507692	0.647059	0.884615	0.416667	0.445946	0.54386	0.859756	0.5	0.535714	0.686275	0.857143	0.837209	0.837209	0.67776
AttnTAP	0.870813	0.831461	0.877273	0.823232	0.849515	0.859296	0.849515	0.885	0.833333	0.857143	0.823232	0.873786	0.792746	0.883838	0.868421	0.865979	0.854054	0.916667	0.809955	0.854271	0.855769	0.837321	0.897196	0.859756	0.849246	0.855814	0.87907	0.835979	0.834171	0.851648	0.854517
LPRRSGAAGA
	1					2					3					4					5					6					AVG
	1	2	3	4	5	1	2	3	4	5	1	2	3	4	5	1	2	3	4	5	1	2	3	4	5	1	2	3	4	5
NetTCR-2.0	0.887097	0.722892	0.686869	0.804348	0.596491	0.416667	0.649123	0.829268	0.828125	0.740741	0.823232	0.727273	0.770833	0.918367	0.347826	0.5	0.648649	0.539326	0.558442	0.888889	0.714286	0.832536	0.5	0.931034	0.87037	0.704918	0.617284	0.676056	0.382353	0.872587	0.699529
AttnTAP	0.899194	0.888372	0.807377	0.912134	0.889313	0.900415	0.896	0.895928	0.865741	0.857143	0.901639	0.881579	0.900433	0.877119	0.861423	0.861004	0.881633	0.896552	0.881517	0.904215	0.84141	0.907631	0.921488	0.886179	0.864865	0.909465	0.893617	0.845455	0.881148	0.876448	0.882881
VDJdb
RPPIFIRRL
	1					2					3					4					5					6					AVG
	1	2	3	4	5	1	2	3	4	5	1	2	3	4	5	1	2	3	4	5	1	2	3	4	5	1	2	3	4	5
NetTCR-2.0	0.944444	0.645161	0.928571	0.833333	0.857143	0.833333	0.727273	0.8	0.705882	0.92	0.871795	0.608696	1	0.916667	0.740741	0.944444	0.695652	0.590909	0.769231	0.7	0.9375	0.851852	0.935484	0.475	0.642857	0.857143	0.894737	0.760563	0.742857	0.533333	0.78882
AttnTAP	0.944444	0.823529	0.882353	1	1	0.941176	0.818182	1	0.947368	0.95	0.9375	0.913043	0.875	0.958333	0.666667	0.928571	0.944444	0.842105	1	0.846154	0.9375	0.904762	0.8	1	0.8	1	1	1	1	1	0.922038
EPLPQGQLTAY
	1					2					3					4					5					6					AVG
	1	2	3	4	5	1	2	3	4	5	1	2	3	4	5	1	2	3	4	5	1	2	3	4	5	1	2	3	4	5
NetTCR-2.0	1	0.481481	0.95	0.892857	0.923077	0.84	0.968116	0.878788	0.8125	0.785714	0.928571	0.875	0.789474	0.333333	0.958333	0.37931	0.84	0.952381	0.958333	0.937931	1	0.888889	0.857143	0.882353	0.9	0.515152	1	0.833333	0.954545	0.568182	0.829493
AttnTAP	1	0.833333	1	0.95	1	0.941176	0.961538	0.904762	0.96	0.944444	0.823529	0.931034	0.842105	0.954545	1	0.894737	0.958333	0.952381	0.904762	0.92	0.947368	1	0.888889	1	0.882353	0.952381	0.944444	0.952381	0.923077	0.882353	0.934998
HPKVSSEVHI
	1					2					3					4					5					6					AVG
	1	2	3	4	5	1	2	3	4	5	1	2	3	4	5	1	2	3	4	5	1	2	3	4	5	1	2	3	4	5
NetTCR-2.0	0.933333	1	0.857143	0.8125	0.75	0.857143	0.857143	0.655172	0.913043	0.761905	0.56	0.52	0.888889	0.733333	0.84	0.875	0.660377	0.869565	0.586207	1	0.782609	0.869565	0.952381	0.592593	0.451613	0.6	0.882353	0.66	0.769231	0.944444	0.781185
AttnTAP	0.933333	0.928571	0.952381	1	1	0.866667	0.85	0.952381	1	1	0.928571	0.941176	0.857143	0.882353	0.944444	0.9375	0.857143	0.904762	1	1	0.833333	1	0.935484	1	0.9	0.909091	1	0.9375	0.95	0.944444	0.938209
SFHSLHLLF
	1					2					3					4					5					6					AVG
	1	2	3	4	5	1	2	3	4	5	1	2	3	4	5	1	2	3	4	5	1	2	3	4	5	1	2	3	4	5
NetTCR-2.0	0.947368	1	0.909091	0.666667	0.869565	0.866667	0.833333	0.757576	0.733333	0.954545	0.9	0.707317	0.722222	0.823529	0.968254	0.608696	0.685714	0.613636	0.607143	0.846154	0.625	0.863636	0.673469	1	0.814815	0.56	0.59375	0.821429	1	0.928571	0.796716
AttnTAP	0.947368	0.8125	0.962963	0.666667	0.75	0.9	0.866667	0.826087	0.863636	0.933333	0.809524	0.772727	0.857143	0.9	0.857143	1	0.75	0.851852	0.913043	0.857143	0.6875	1	0.84	0.833333	0.947368	0.923077	0.944444	0.842105	0.769231	0.958333	0.86144
FLKEKGGL
	1					2					3					4					5					6					AVG
	1	2	3	4	5	1	2	3	4	5	1	2	3	4	5	1	2	3	4	5	1	2	3	4	5	1	2	3	4	5
NetTCR-2.0	0.764706	0.846154	0.842105	0.857143	0.88	0.944444	0.954545	0.64	0.631579	0.625	0.71875	0.666667	0.485714	0.833333	0.84	0.692308	1	0.681818	0.952381	0.807692	0.742857	0.890323	0.894737	1	0.76	0.909836	0.95	0.724138	0.95	0.555556	0.801393
AttnTAP	0.764706	0.923077	0.842105	0.684211	0.5625	0.862069	0.894737	0.952381	0.8	0.533333	0.777778	0.846154	1	0.736842	0.88	0.909091	0.888889	0.818182	0.842105	0.8125	0.884615	0.928571	0.857143	0.875	0.88	0.833333	0.782609	0.793103	0.941176	0.833333	0.831318
NLSALGIFST
	1					2					3					4					5					6					AVG
	1	2	3	4	5	1	2	3	4	5	1	2	3	4	5	1	2	3	4	5	1	2	3	4	5	1	2	3	4	5
NetTCR-2.0	0.8125	0.642857	0.710526	0.9375	1	0.909091	0.545455	0.84	0.75	0.730769	0.636364	0.833333	1	0.692308	0.478261	0.777778	0.809524	0.72	1	0.5	0.636364	0.68	1	0.846154	0.75	0.923077	1	1	0.777778	0.454545	0.779806
AttnTAP	0.8125	1	0.7	0.833333	0.625	0.863636	0.727273	0.72	0.705882	0.761905	0.636364	0.692308	0.85	0.789474	0.8	0.730769	0.928571	0.8	0.764706	0.789474	0.68	0.823529	0.809524	0.772727	0.636364	0.933333	0.722222	0.722222	0.809524	0.68	0.770688
NLVPMVATV
	1					2					3					4					5					6					AVG
	1	2	3	4	5	1	2	3	4	5	1	2	3	4	5	1	2	3	4	5	1	2	3	4	5	1	2	3	4	5
NetTCR-2.0	0.923611	0.636364	0.680851	0.933333	0.736842	0.941176	0.894737	0.551724	0.9375	0.818182	0.972067	0.894737	0.709091	0.882353	0.919708	0.916667	0.888889	0.7	0.775862	1	0.764706	0.705882	0.888889	0.548387	0.875	0.74	0.515152	0.702128	0.866667	0.791667	0.803739
AttnTAP	0.923611	0.908397	0.856061	0.919118	0.914286	0.9	0.883212	0.870229	0.868966	0.883562	0.914062	0.835938	0.857143	0.899225	0.881356	0.850394	0.933884	0.876033	0.895161	0.937931	0.856061	0.863636	0.902439	0.916084	0.902256	0.909836	0.854015	0.894366	0.921569	0.873333	0.890072
GILGFVFTL
	1					2					3					4					5					6					AVG
	1	2	3	4	5	1	2	3	4	5	1	2	3	4	5	1	2	3	4	5	1	2	3	4	5	1	2	3	4	5
NetTCR-2.0	0.852713	0.875	0.894737	0.857143	0.888889	0.909091	0.545455	0.928571	1	0.842105	1	0.913043	1	0.944444	0.615385	0.95	0.894737	0.888889	0.9375	0.985207	0.790698	0.9375	0.809524	0.818182	0.636364	0.952381	0.928571	0.944444	0.941176	0.888889	0.879021
AttnTAP	0.852713	0.860656	0.912	0.927419	0.913462	0.849057	0.887324	0.892308	0.896296	0.890411	0.871795	0.898438	0.855932	0.899225	0.919708	0.910345	0.937008	0.909722	0.85	0.935714	0.870968	0.896774	0.894366	0.911243	0.886957	0.924658	0.886228	0.885714	0.846847	0.894366	0.892255
KLGGALQAK
	1					2					3					4					5					6					AVG
	1	2	3	4	5	1	2	3	4	5	1	2	3	4	5	1	2	3	4	5	1	2	3	4	5	1	2	3	4	5
NetTCR-2.0	0.97093	0.666667	0.75	0.96	0.666667	0.55	1	0.791667	0.88	0.952381	0.823529	0.846154	0.842105	0.909091	0.881356	0.583333	0.655172	0.576923	0.789474	0.625	0.9	0.363636	0.902439	0.875	0.884615	0.924658	0.9	0.75	0.921569	0.857143	0.799984
AttnTAP	0.97093	0.94429	0.96875	0.967262	0.956647	0.970149	0.968116	0.95942	0.963788	0.95614	0.972067	0.961003	0.953488	0.969945	0.968254	0.973684	0.966102	0.966387	0.968023	0.985207	0.973837	0.979104	0.973529	0.952113	0.97093	0.954128	0.963277	0.965812	0.968116	0.968481	0.965966
